# Supplementary material for: Integrating multiplexed imaging and multiscale modeling identifies tumor phenotype conversion as a critical component of therapeutic T cell efficacy
Source: Cell Syst. 2024 Apr 17;15(4):322–338.e5. doi: 10.1016/j.cels.2024.03.004 (PMC11030795; doi:10.1016/j.cels.2024.03.004)
Supplement: Table S2. Antibody panels [file mmc2.xlsx]

## Sheet: A) CyTOF panels
Cell Phenotyping Panel
RRID	Isotope	Company	Antibody	Clone	Amount (ug) to stain
AB_2563782	139	Biolegend	Sca-1	D7	0.3
AB_313225	140	Biolegend	CD122	5H4	1
AB_2563746	141	Biolegend	CD38	90	0.3
AB_313105	143	Biolegend	CD69	H1.2F3	1
AB_10950382	145	BioXcell	CD4	YTS-191	0.1
AB_1236456	147	Biolegend	CD27	LG.3A10	0.3
AB_312851	150	Biolegend	CD25	PC61	0.3
AB_2714218	152	BioXcell	CD3e	145-2C11	2
AB_2687807	154	BioXcell	Ly6C	HK1.4	0.3
AB_389229	156	Biolegend	CCR7	4B12	2
AB_1107590	158	BioXcell	CD127	A7R34	1
AB_2687796	159	BioXcell	CD279	29F.1A12	0.3
AB_1107665	160	BioXcell	CD62L	Mel-14	0.3
AB_395091	162	BD	CD49b	DX5	0.3
AB_1107671	168	BioXcell	CD8	53.6-7	0.5
AB_312952	171	Biolegend	CD44	IM7	0.3
AB_10949054	174	BioXcell	KLRG1	2F1	1
AB_10949464	175	BioXcell	Tim3	RMT3-23	0.3
AB_493208	176	Biolegend	ICOS	C398.4A	0.3
	78	Pt	Live/Dead
	139	La	Normalization Beads
	141	Pr	Normalization Beads
	159	Tb	Normalization Beads
	169	Tm	Normalization Beads
	175	Lu	Normalization Beads
	191	Ir	Intercalator
	193	Ir	Intercalator
Tumor Panel
RRID	Isotope	Company	Antibody	Clone	Amount (ug) to stain
AB_2629714	115	Biolegend	CD19	1D3	3
AB_2563782	139	Biolegend	Sca-1	D7	0.3
AB_313225	140	Biolegend	CD122	5H4	1
AB_2563746	141	Biolegend	CD38	90	0.3
AB_2687700	142	BioXcell	Thy1.1	19E12	3
AB_313105	143	Biolegend	CD69	H1.2F3	1
AB_10949019	144	BioXcell	F480	CI:A3-1	3
AB_10950382	145	BioXcell	CD4	YTS-191	0.1
AB_10950526	146	BioXcell	CD71	TfR1	3
AB_1236456	147	Biolegend	CD27	LG.3A10	0.3
AB_11203887	148	Biolegend	CD39	Duha59	3
AB_2687718	149	BioXcell	Podoplanin	8.1.1	1
AB_312851	150	Biolegend	CD25	PC61	0.3
AB_1107721	151	BioXcell	Ly6G	1A8	3
AB_2714218	152	BioXcell	CD3e	145-2C11	2
AB_10949462	153	BioXcell	TYRP1	TA99	0.3
AB_2687807	154	BioXcell	Ly6C	HK1.4	0.3
AB_2687806	155	BioXcell	CD47	MIAP410	0.3
AB_389229	156	Biolegend	CCR7	4B12	2
AB_10949300	157	BioXcell	H2Kb	Y-3	3
AB_1107590	158	BioXcell	CD127	A7R34	1
AB_2687796	159	BioXcell	CD279	29F.1A12	0.3
AB_1107665	160	BioXcell	CD62L	Mel-14	0.3
AB_396545	161	BD	MHCII	M5/114.15.2	0.3
AB_395091	162	BD	CD49b	DX5	0.3
AB_397275	163	BD	H2Db	28-14-8	1
AB_2916758	165	BD	PDL1	MIH5	3
AB_394606	166	BD	CD45	30-F11	0.3
AB_1107671	168	BioXcell	CD8	53.6-7	0.5
AB_395058	169	BD	CD11c	HL3	3
AB_312952	171	Biolegend	CD44	IM7	0.3
AB_394771	172	BD	CD11b	M1/70	3
AB_10949054	174	BioXcell	KLRG1	2F1	1
AB_10949464	175	BioXcell	Tim3	RMT3-23	0.3
AB_493208	176	Biolegend	ICOS	C398.4A	0.3
	78	Pt	Live/Dead
	191	Ir	Intercalator
	193	Ir	Intercalator
ICS Panel
RRID	Isotope	Company	Antibody	Clone	Amount (ug) to stain	Surface/Intracellular
AB_394606	89	BD	CD45	30-F11	0.3	S
AB_2563782	139	Biolegend	Sca-1	D7	0.3	S
AB_313225	140	Biolegend	CD122	5H4	1	S
AB_2563746	141	Biolegend	CD38	90	0.3	S
AB_313105	143	Biolegend	CD69	H1.2F3	1	S
AB_10950382	145	BioXcell	CD4	YTS-191	0.1	S
AB_1236456	147	Biolegend	CD27	LG.3A10	0.3	S
AB_11203887	148	Biolegend	CD39	Duha59	1	S
AB_312851	150	Biolegend	CD25	PC61	0.3	S
AB_2714218	152	BioXcell	CD3e	145-2C11	2	S
AB_1107694	153	BioXcel	IFNg	XMG1.2	1	I
AB_2687807	154	BioXcell	Ly6C	HK1.4	0.3	S
AB_1107764	155	BioXcel	TNFa	XT3.11	1	I
AB_389229	156	Biolegend	CCR7	4B12	2	S
AB_1107703	157	BioXcel	IL-2	JES6-5H4	1	I
AB_1107590	158	BioXcell	CD127	A7R34	1	S
AB_2687796	159	BioXcell	CD279	29F.1A12	0.3	S
AB_1107665	160	BioXcell	CD62L	Mel-14	0.3	S
AB_572021	161	Biolegend	CD107a	1D4B	2	S
AB_2686929	163	Biolegend	granzyme b	QA16A02	1	I
AB_2728211	165	Biolegend	perforin	S16009A	1	I
AB_2754553	166	BioXcel	IL15	AIO.3	1	I
AB_1107671	168	BioXcell	CD8	53.6-7	0.5	S
AB_1107711	169	BioXcel	IL7	M25	1	I
AB_312952	171	Biolegend	CD44	IM7	0.1	S
AB_10949054	174	BioXcell	KLRG1	2F1	1	S
AB_10949464	175	BioXcell	Tim3	RMT3-23	0.3	S
AB_493208	176	Biolegend	ICOS	C398.4A	0.3	S
	78	Pt	Live/Dead
	191	Ir	Intercalator
	193	Ir	Intercalator
Tumor Metabolism Panel
Mass	Company	Antigen	Clone	Catalog	Element
127	-	IdU	-	-	IdU
140	abcam	GLUT4	mAbcam48547	ab238661	Ce
143	CST	GLUD1/2	D9F7P	#12793	Nd
144	Thermo	GLS	poly	PA5-35365	Nd
145	Proteintech	GOT2	poly	14800-1-AP	Nd
146	Thermo	HIF1A	16H4L13	700505	Nd
149	abcam	CS	EPR8067	ab233838	Sm
150	abcam	SDHA	2E3GC12FB2AE2	ab14715	Nd
151	abcam	IDH2	EPR7577	ab230796	Eu
152	abcam	ATP5A	15H4C4	ab14748	Sm
153	BD Biosciences	Cyclin B1	GNS-1	554177	Eu
154	CST	ACC	C83B10	3676	Sm
155	abcam	ACADM	3B7BH7	ab110296	Gd
156	abcam	CPT1A	8F6AE9	ab128568	Gd
159	abcam	OPA1	EPR11057(B)	ab240143	Tb
161	abcam	VDAC1	20B12AF2	ab14734	Dy
164	eBioscience	Ki67 - eBioscience	SolA15	14-5698-82	Dy
165	abcam	G6PD	EPR20668	ab231828	Ho
167	abcam	LDHA	EP1566Y	ab219591	Er
168	abcam	HK2	EPR20839	ab228819	Er
171	Biolegend	p-Histone H3 (S10)	HTA28	641002	Yb
175	BD Biosciences	p-Rb1 (S807/S811) - BD Biosciences	J112-906	554177	Lu
176	CST	mTOR	7C10	2983	Lu
191	-	dsDNA	-	-	Ir
193	-	dsDNA	-	-	Ir
196	BD Biosciences	c-PARP Asp214	F21-852	552597	Pt

## Sheet: B) Mouse Antibody Information
RRID	Antibody	Company	Clone	Oligo barcode	dilution	Comments
AB_394656	16/32	BD	2.4G2	28	1:200
AB_396673	B220	BD	Ra3-6B2	3	1:50
AB_393741	CD106	BD	429(MVCAM.A)	76	1:50
AB_393577	CD11b	BD	M1/70	5	1:200
AB_395058	CD11c	BD	HL3	26	1:50
AB_395047	CD19	BD	1D3	24	1:50
AB_395045	CD27	BD	LG.3A10	32	1:100
AB_395697	CD3	BD	17A2	81	1:50
AB_394815	CD31	BD	MEC13.3	60	1:100
AB_393575	CD4	BD	RM4-5	7	1:100
AB_394645	CD44	BD	IM7	44	1:100
AB_394606	CD45	BD	30-F11	20	1:50
AB_395091	CD49b	BD	DX5	77	1:25
AB_394555	CD5	BD	53-7.3	15	1:25
AB_394742	CD71	BD	C2	21	1:200
AB_395716	CD79b	BD	HM79b	2	1:50
AB_2275792	CD8a	BD	53-6.7	6	1:100
AB_394554	CD90	BD	G7	63	1:200
AB_2869866	F4/80	BD	T45-2342	48	1:25
AB_397275	H-2Db	BD	28-14-8	80	1:50
AB_394925	H-2Kb	BD	AF6-88.5	75	1:25
AB_394858	IgD	BD	11-26c.2a	79	1:200
AB_394855	IgM	BD	II/41	33	1:100
AB_393778	Ki67	BD	B56	52	1:50
AB_394206	Ly6G	BD	1A8	55	1:50
AB_396545	MHCII	BD	M5/114.15.2	36	1:100
AB_1727467	NKp46	BD	29A1.4	45	1:25
AB_394679	TCRb	BD	H57-597	25	1:100
AB_396697	CD25	Biolegend	PC61	70	1:25
AB_394051	CD69	Biolegend	H1.2F3	30	1:25	low salt antibody
AB_394990	CD86	Biolegend	GL-1	66	1:25	low salt antibody
AB_1134214	Ly6C	Biolegend	HK1.4	41	1:100
AB_2291192	PD-L1	Biolegend	10F.9G2	68	1:25
AB_1877086	PD1	Biolegend	29F.1A12	23	1:100
AB_1089187	podoplanin	Biolegend	8.1.1	74	1:25	low salt antibody
AB_1004830	CD169	BioRad	MOMA-1	59	1:50
AB_10949462	TYRP1	BioXcell	Ta99	46	1:50
AB_467576	FOXP3	eBioscience	FJK-16s	72	1:25
AB_2891089	keratin8	hybridoma	Troma1	65	1:200
AB_2687803	CD117	BioXcell	2B8	43	1:50
AB_10949054	KLRG1	BioXcell	2F1	61	1:25
AB_1107737	NK11	BioXcell	PK136	58	1:25
AB_11124347	NKG2A	Biolegend	16A11	49	1:25
AB_2561955	Sca-1	Biolegend	D7	14	1:50
AB_10949464	Tim3	BioXcell	RMT3-23	42	1:25
AB_389229	CCR7	Biolegend	4B12	76	1:50
AB_11150394	CD25	Biolegend	PC61	70	1:25
AB_313089	CD62L	Biolegend	MEL-14	8	1:25	low salt antibody
AB_493208	ICOS	Biolegend	C398.4A	53	1:15
AB_2814459	TCF7	Biolegend	W16175A	56	1:25
AB_2810629	IL10	Biolegend	JES5-2A5	11	1:50
NA	Granzyme B	Novus	AF1865	57	1:100
AB_2734239	CD163	Biolegend	155302	8	1:400
NA	CD206	RD	AF2535	49	1:800
NA	IRF8	CST	E8X4K	38	1:50
AB_395643	CD103	RD	555010	29	1:50
NA	CXCL10	RD	AF-466-NA	53	1:100
NA	CXCR3	Invitrogen	# PA5-23104	17	1:200
NA	IFNg	Invitrogen	XMG1.2	67	1:50
